# Supplementary material for: Parents’ Education Shapes, but Does Not Originate, the Disability Representations of Their Children
Source: PLoS One. 2015 Jun 8;10(6):e0128876. doi: 10.1371/journal.pone.0128876 (PMC4459974; doi:10.1371/journal.pone.0128876)
Supplement: S1 File — Dataset of 152 children (n = 76) and their parents (n = 76) used in this study. (XLS) [file pone.0128876.s001.xls]

## Sheet: Dataset_S1
Protocol	DEQ_OE_MD_Eth	DEQ_OE_MD_Est	DEQ_OE_MD_Rel	DEQ_OE_MD_Med	DEQ_OE_MD_Env	DEQ_OE_MD_SRel	DEQ_OE_MD_Bio	DEQ_OE_MD_Oth	DEQ_OE_MD_Idont	DEQ_OE_SD_Eth	DEQ_OE_SD_Est	DEQ_OE_SD_Rel	DEQ_OE_SD_Med	DEQ_OE_SD_Env	DEQ_OE_SD_SRel	DEQ_OE_SD_Bio	DEQ_OE_SD_Oth	DEQ_OE_SD_Idont	DEQ_OE_CD_Eth	DEQ_OE_CD_Est	DEQ_OE_CD_Rel	DEQ_OE_CD_Med	DEQ_OE_CD_Env	DEQ_OE_CD_SRel	DEQ_OE_CD_Bio	DEQ_OE_CD_Oth	DEQ_OE_CD_Idont	DEQ_OE_ND_Eth	DEQ_OE_ND_Est	DEQ_OE_ND_Rel	DEQ_OE_ND_Med	DEQ_OE_ND_Env	DEQ_OE_ND_SRel	DEQ_OE_ND_Bio	DEQ_OE_ND_Oth	DEQ_OE_ND_Idont	DEQ1_CE_MD	DEQ2_CE_MD	DEQ3_CE_MD	DEQ4_CE_MD	DEQ5_CE_MD	DEQ6_CE_MD	DEQ7_CE_MD	DEQ8_CE_MD	DEQ9_CE_MD	DEQ10_CE_MD	DEQ11_CE_MD	DEQ1_CE_SD	DEQ2_CE_SD
101	0	0	0	1	1	1	0	0	0	0	0	0	1	0	0	0	0	0	0	0	0	1	0	0	0	0	0	0	0	0	1	0	0	0	0	0	1	1	2	1.5	1.5	2.5	1.5	2.5	3	1	1	1	1
102	0	0	0	1	0	0	0	0	0	0	0	0	1	0	0	0	0	0	0	0	0	0	0	1	0	0	0	0	0	0	1	0	0	0	0	0	1	1	1	2.5	2.5	4	2	3.5	3.5	2	2.5	1	1
103	0	0	0	1	1	2	0	0	0	0	0	0	2	0	0	0	0	0	0	0	0	0	0	2	0	0	0	0	0	0	0	0	0	1	0	0	1	1	1	1	1.5	4	1.5	2	2	2	1.5	1	1
104	0	0	0	4	0	0	0	0	0	0	0	0	4	0	0	0	0	0	0	0	0	4	0	0	0	0	0	0	0	0	4	0	0	0	0	0	3.5	1	1.5	1	1	4	2	3.5	1	1	1.5	1	1
105	0	0	0	2	0	0	0	0	0	0	0	0	0	0	1	0	0	0	0	0	0	1	0	0	0	0	0	0	0	0	1	0	0	0	0	0	1	1	1	1	1	4	2.5	3.5	2	1	2	1	1
106	0	0	0	1	1	0	0	0	0	0	0	0	2	0	0	0	0	0	0	0	0	2	0	0	0	0	0	0	0	0	1	0	0	0	0	0	1	1	1	2	1.5	4	2	4	2	2	2	1	1
107	0	0	0	3	0	0	0	0	0	0	0	0	2	0	1	0	0	0	0	0	0	1	0	0	0	0	0	0	0	0	2	0	0	0	0	0	1	1	3.5	1	1	2.5	2.5	2.5	2.5	2	2.5	1	1
108	0	0	0	0	0	0	1	0	0	0	0	0	0	0	0	1	0	0	0	0	0	1	0	0	0	0	0	0	0	0	0	0	0	1	0	0	1	2	1	1	4	4	4	4	1	2.5	4	1	1.5
109	0	0	0	1	0	0	0	0	0	0	0	0	1	0	0	0	0	0	0	0	0	0	0	0	1	0	0	0	0	0	1	0	0	0	0	0	1.5	2	2	2.5	1.5	4	3.5	2	2.5	2.5	2.5	1.5	1.5
110	0	0	0	0	1	0	0	0	0	0	0	0	0	1	1	0	0	0	0	0	0	0	0	1	0	0	0	0	0	0	0	0	0	1	0	0	1	1.5	1	2	4	4	3.5	2	2	2	3.5	1	1
111	0	0	0	1	0	0	0	0	0	0	0	0	1	0	0	0	0	0	0	0	0	1	0	1	0	0	0	0	0	0	0	0	0	1	0	0	1	1	1.5	1	2	4	1.5	2	2	2	1	1	1.5
112	0	0	0	1	1	1	0	0	0	0	0	0	0	4	1	0	0	0	0	0	0	0	0	3	0	0	0	0	2	0	1	0	2	0	0	0	1.5	1.5	1.5	3	2.5	3	3	3.5	2.5	3	3.5	1.5	2
113	0	0	0	0	1	1	0	0	0	0	0	0	1	0	0	0	0	0	0	0	0	1	0	0	0	0	0	0	0	0	0	0	0	1	0	0	1	1	1	2.5	1.5	3	1.5	2.5	2.5	1.5	2	1	1
114	0	0	0	1	0	1	0	0	0	0	0	0	1	0	0	0	0	0	0	0	0	1	0	1	0	0	0	0	0	0	1	0	0	0	0	0	2	2	2	3	3.5	3.5	3.5	3.5	3.5	3	3.5	1.5	1.5
115	0	0	0	1	0	0	0	0	0	0	0	0	1	0	0	0	0	0	0	0	0	1	0	0	0	0	0	0	0	0	0	0	0	1	0	0	1	1	3	3.5	2.5	4	3.5	4	4	0	2.5	1	1
116	0	0	0	1	0	0	0	0	0	0	0	0	2	1	0	0	0	0	0	0	0	1	1	0	0	0	0	0	0	0	1	1	0	0	0	0	1	2	2.5	1	3	4	3.5	4	3	2	2	1	1
117	0	0	0	1	1	1	0	0	0	0	0	0	2	0	0	0	0	0	0	0	0	0	0	1	0	0	0	0	0	0	0	0	0	1	0	0	1	1	1	2.5	1	4	1	2.5	2.5	1	1	1	1
118	0	0	0	4	1	0	0	0	0	0	0	0	5	0	0	0	0	0	0	0	0	0	3	1	0	0	0	0	0	0	0	0	1	0	0	0	1	3	1	2	2	4	2	3	3	1.5	2.5	1	1.5
119	0	0	0	0	1	2	0	0	0	0	0	0	0	0	1	0	0	0	0	0	0	0	1	0	0	0	0	0	0	0	0	0	1	0	0	0	1	1	2	1	2.5	3.5	3.5	2.5	2.5	3.5	2	1	1
120	0	0	0	0	0	0	1	0	0	0	0	0	3	0	0	0	0	0	0	0	0	1	0	0	0	0	0	0	0	0	0	0	1	0	0	0	1	1	1	1	1	4	1.5	3.5	3.5	3.5	2.5	1	1
121	0	0	0	2	0	0	0	0	0	0	0	0	2	0	0	0	0	0	0	0	0	2	0	0	0	0	0	0	0	0	0	0	0	2	0	0	1	1	2	1.5	1.5	2.5	1.5	2.5	3	1	1	1	1
122	0	0	0	1	0	0	0	0	0	0	0	0	1	0	0	0	0	0	0	0	0	0	0	1	0	0	0	0	0	0	0	0	0	0	1	0	1	1	4	2	1.5	2	2	2	1	2	3	1	0
123	0	0	0	1	0	0	0	0	0	0	0	0	1	0	0	0	0	0	0	0	0	1	0	0	0	0	0	0	0	0	1	0	0	0	0	0	1.5	2	1	2.5	1.5	1.5	1.5	0	1.5	1	2.5	2	2.5
124	0	0	0	2	0	1	0	0	0	0	0	0	1	0	1	0	0	0	0	0	0	1	0	1	0	0	0	0	0	0	0	0	0	1	0	0	1	1	1	2	2	4	3	2.5	2.5	4	3	1	1
125	0	0	0	0	1	0	0	0	0	0	0	0	1	1	0	0	0	0	0	0	0	1	0	0	0	0	0	0	0	0	2	0	0	0	0	0	1	1	1	1.5	2.5	4	3.5	2.5	1.5	2.5	2	1	1
126	0	0	0	1	0	1	0	0	0	0	0	0	1	1	1	0	0	0	0	0	0	1	0	1	0	0	0	0	0	0	0	0	1	0	0	0	1	1	1	3	2.5	4	1.5	2	4	1	2.5	1	1
127	0	0	0	1	0	0	0	0	0	0	0	0	1	0	0	0	0	0	0	0	0	1	0	0	0	0	0	0	0	0	1	0	1	0	0	0	1	1	4	4	3	4	3.5	4	1	4	4	1	1
128	0	0	0	0	1	1	0	0	0	0	0	0	1	1	1	1	0	0	0	0	0	0	0	0	1	0	0	0	0	0	0	0	0	2	0	0	1	1	1	1	1	2	1	1	2	1	1	1	1
129	0	0	0	0	1	1	0	0	0	0	0	0	1	0	0	0	0	0	0	0	0	0	0	1	0	0	0	0	0	0	0	1	1	0	0	0	1	1	1	3	2.5	4	3	4	3.5	2	2.5	1	1
130	0	0	0	0	1	0	0	0	0	0	0	0	1	0	0	0	0	0	0	0	0	1	0	0	0	0	0	0	0	1	1	0	0	0	0	0	1	1	1	3	1	4	2.5	3.5	0	3	1.5	1	1
131	0	0	0	1	0	1	0	0	0	0	0	0	1	0	1	0	0	0	0	0	0	2	0	0	0	0	0	0	0	0	1	0	0	0	0	0	1	1	1	1	3.5	4	3	3.5	1	1	1	1	1
132	0	0	0	1	1	0	0	0	0	0	0	0	2	0	0	0	0	0	0	0	0	1	0	0	0	0	0	0	0	1	0	0	0	0	0	0	1	1	1	1.5	2.5	4	2.5	2.5	2.5	3	2.5	1	1
133	0	0	0	0	1	0	0	0	0	0	0	0	1	1	0	0	0	0	0	0	0	1	0	0	0	0	0	0	0	1	0	0	0	0	0	0	1	1	1	1	1.5	4	1.5	2.5	2.5	1.5	1	1	1
134	0	0	0	0	1	1	2	0	0	0	0	0	0	1	2	0	0	0	0	0	0	0	1	1	0	0	0	0	1	0	0	0	2	0	0	0	1	1	2.5	4	3.5	4	3.5	4	4	4	4	1	1
135	0	0	0	2	1	0	0	0	0	0	0	0	1	1	0	0	0	0	0	0	0	0	0	1	0	0	0	0	0	1	1	0	0	0	0	0	1	1	1	1	3	4	4	4	4	2.5	4	1	1
136	0	0	0	0	1	0	0	0	0	0	0	0	0	1	0	0	0	0	0	0	0	0	1	0	0	0	0	0	0	0	0	1	0	0	0	0	1	1	1	1	1	4	4	4	4	4	4	1	1
137	0	0	0	1	0	0	0	0	0	0	0	0	2	0	0	0	0	0	0	0	0	2	0	0	0	0	0	0	0	1	0	0	0	0	0	0	1	1	3	3	1	4	1.5	1.5	1.5	1	1.5	1	1
138	0	0	0	0	2	1	0	0	0	0	0	0	0	2	1	0	0	0	0	0	0	0	2	1	0	0	0	1	0	0	0	0	0	0	0	0	1	1	3	4	1	3	3	4	4	0	4	1	1
139	0	0	0	0	1	0	0	0	0	0	0	0	1	0	0	1	0	0	0	0	0	1	0	1	0	0	0	1	0	1	0	0	0	0	0	0	1	1	1	1.5	1.5	3	2	3	3	3.5	1	1	1
140	0	0	0	0	1	0	0	0	0	0	0	0	0	1	0	0	0	0	0	0	0	0	0	1	1	0	0	1	0	1	0	0	1	0	0	0	1	1	3.5	2	2.5	4	3	1	1	3.5	3	1	1
141	0	0	2	0	1	1	0	0	0	0	0	0	2	0	1	0	0	0	0	0	0	2	0	1	0	0	0	0	0	0	1	0	1	0	0	0	1	1	1	2	1	3	2	1	1	2.5	2	1	1
142	0	0	0	1	0	0	0	0	0	0	0	0	1	0	0	0	0	0	0	0	0	0	0	0	0	1	0	0	0	0	0	0	1	0	0	0	4	1.5	1	1.5	3.5	2	1	3.5	2	2.5	1	1	1
143	0	0	0	1	0	0	0	0	0	0	0	0	1	0	1	0	0	0	0	0	0	1	0	0	0	0	0	0	0	0	0	0	1	0	0	0	4	1	1	1	3.5	4	4	3.5	4	4	4	1	1
144	0	0	0	0	0	0	0	0	0	0	0	0	0	0	0	0	0	0	0	0	0	0	0	0	0	0	0	0	0	0	0	0	0	0	0	0	1	1	1	1.5	3	4	3	3.5	3.5	3.5	3.5	1	1
145	0	0	0	0	1	0	0	0	0	0	0	0	1	0	0	0	0	0	0	0	0	0	0	1	0	0	0	0	0	0	0	0	1	0	0	0	1	1	1	2.5	1	4	1	2	1.5	3	3.5	1	1
146	0	0	0	0	0	1	0	0	0	0	0	0	0	0	1	0	0	0	0	0	0	0	0	1	0	0	0	0	0	0	1	0	0	0	0	0	1	1	1	1	1	3.5	1.5	4	4	3.5	3.5	1	1
149	0	0	0	1	0	0	0	0	0	0	0	0	1	0	0	0	0	0	0	0	0	1	0	0	0	0	0	0	0	0	0	0	1	0	1	0	1	1	1	1	1	1	1	1	1	1	1	1	1
150	0	0	0	1	0	0	0	0	0	0	0	0	1	0	0	0	0	0	0	0	0	1	0	0	0	0	0	0	0	0	0	0	2	0	0	0	1	1	1	1	1	1	1	1	1	1	1	1	1
151	0	0	0	0	1	1	0	0	0	0	0	0	1	0	0	0	0	0	0	0	0	0	0	1	0	0	0	0	0	1	0	0	0	0	0	0	1	1	1	2	4	4	4	3	3	3.5	1.5	1	1
153	0	0	0	0	0	1	0	0	0	0	0	0	1	0	0	0	0	0	0	0	0	1	0	0	0	0	0	0	0	0	1	0	0	0	0	0	2	2	2.5	3	3	3.5	3.5	3	3	3	3	2	3
154	0	0	0	1	0	0	0	0	0	0	0	0	1	0	0	0	0	0	0	0	0	0	0	2	0	0	0	0	0	1	0	0	0	0	0	0	1	1	1	1	4	4	4	4	1.5	1	1	1	1
155	0	0	0	0	1	1	0	0	0	0	0	0	0	0	2	0	0	0	0	0	0	0	0	1	0	0	0	1	0	0	0	0	0	0	0	0	1	1	3	2.5	2	4	2	3.5	1	1	2.5	1	1
156	0	0	0	0	1	0	0	0	0	0	0	0	0	1	1	0	0	0	0	0	0	0	0	1	0	0	0	0	0	1	0	0	0	0	0	0	1	4	1	4	4	1	4	1	1	4	4	1	1
157	1	0	0	0	0	0	0	0	0	1	0	0	0	0	0	0	0	0	0	0	0	0	0	1	0	0	0	0	0	1	0	0	0	0	0	0	0	1	2	2	1	2	3	3.5	0	1	3	1	1
158	0	0	0	4	0	0	0	0	0	0	0	0	3	0	0	0	0	0	1	0	0	1	0	0	0	0	0	0	0	0	1	0	1	0	0	0	1	1	1	2	1.5	3.5	2.5	4	4	4	2.5	1	1
159	0	0	0	2	0	0	0	0	0	0	0	0	2	0	0	0	0	0	0	0	0	1	0	0	0	0	0	0	0	0	1	0	1	0	0	0	1	1	1.5	1	1	2.5	3	4	1	1	1	1	1
161	0	0	0	0	1	1	0	0	0	0	0	0	0	1	1	0	0	0	0	0	0	0	0	2	0	1	0	0	0	0	0	0	3	0	0	0	4	4	1	1	1.5	4	2	3	3	3	1.5	1	1
162	0	0	0	0	1	0	0	0	0	0	0	0	0	1	0	0	0	0	0	0	0	1	0	0	0	0	0	0	0	0	0	0	0	0	1	0	1	1	1	1	1.5	4	1.5	1	4	1	1	1	1
164	0	0	0	1	0	0	0	0	0	0	0	0	1	0	0	0	0	0	0	0	0	1	0	0	0	0	0	1	0	0	0	0	0	0	0	0	1	1	1	1	1	3.5	2	3.5	2	1	1	1	1
165	0	0	0	1	0	0	0	0	0	0	0	1	1	0	0	0	0	0	0	0	0	1	0	1	0	0	0	0	0	1	0	0	0	0	1	0	1	4	4	4	4	4	4	4	4	4	4	1	1
166	0	0	0	0	1	0	0	0	0	0	0	0	1	0	0	0	0	0	0	0	0	0	1	0	0	0	0	0	0	0	0	1	0	0	0	0	1	1	1	1	4	4	2	2.5	2.5	4	2.5	1	1
167	0	0	0	1	0	0	0	0	0	0	0	0	1	0	0	0	0	0	0	0	0	0	2	0	0	0	0	0	1	0	0	0	0	0	0	0	1	1	1	4	2.5	4	1	2.5	4	1	1	1	1
168	0	0	0	0	1	0	0	0	0	0	0	0	0	1	0	0	0	0	0	0	0	0	0	1	0	0	0	1	0	1	0	0	0	0	0	0	1	1	4	1	3	4	4	4	4	1	4	1	1
169	0	0	0	1	0	0	0	0	0	0	0	0	1	0	0	0	0	0	0	0	0	1	0	0	0	0	0	0	0	0	1	0	0	0	1	0	1	1	1	2.5	1	4	2.5	4	4	4	2.5	1	1
170	0	0	0	1	0	0	0	0	0	0	0	0	1	0	0	0	0	0	0	0	0	1	0	0	0	0	0	0	0	0	0	0	0	0	1	0	1	1	1	2.5	1	4	2	4	4	4	2.5	1	1
171	0	0	0	2	0	0	0	0	0	0	0	0	2	0	0	0	0	0	0	0	0	2	0	0	0	0	0	0	0	0	0	0	0	0	1	0	1	1	1	1	2	4	1	2.5	3.5	2	1	1	1
172	0	0	0	3	0	0	0	0	0	0	0	0	1	0	0	0	0	0	0	0	0	1	0	0	0	0	0	0	0	0	0	0	0	0	1	0	0	1	1	1	1	2	2	1	1	2	1	1	1
173	0	0	0	0	1	0	0	0	0	0	0	0	1	0	0	0	0	0	0	0	0	1	0	0	0	0	0	0	0	0	0	0	0	0	0	0	1	1	1	2.5	1.5	4	2.5	4	4	4	1	1	1
174	0	0	0	0	0	1	1	0	0	0	0	0	0	1	0	0	0	0	0	0	0	2	0	0	0	0	0	0	0	1	0	0	0	0	1	0	1	1	1	1	2.5	4	3	4	4	1	2.5	1	1
175	0	0	0	1	0	0	0	0	0	0	0	0	1	0	0	0	0	0	0	0	0	1	0	0	0	0	0	0	0	0	0	0	0	0	1	0	1	1	1	1	1.5	3.5	2.5	1	1	2	1	1	1
176	0	0	0	0	0	0	1	0	0	0	0	0	1	0	0	0	0	0	0	0	0	1	0	0	0	0	0	1	0	0	0	0	0	0	0	0	1	1	1.5	2.5	2	3	3	4	4	4	3.5	1	1
177	0	0	0	0	0	1	0	0	0	0	0	0	1	0	0	0	0	0	0	0	0	0	0	1	0	0	0	1	0	0	0	0	0	0	0	0	1	1	1	1	2.5	4	2.5	1	1	1	2.5	1	1
178	0	0	0	1	0	0	0	0	0	0	0	0	1	0	0	0	0	0	0	0	0	1	0	0	0	0	0	0	0	1	0	0	0	0	1	0	1	1.5	0	4	1.5	4	4	1	1	1	1	1	1
179	0	0	0	0	1	1	0	0	0	0	0	0	0	1	1	0	0	0	0	0	0	0	1	0	0	0	0	1	0	0	0	0	0	0	0	0	1	1	4	1	3.5	3.5	1.5	4	1	1.5	1	1	1
180	1	0	0	0	1	0	0	0	0	0	0	0	0	1	0	0	0	0	0	0	0	1	0	0	0	0	0	0	0	1	0	0	0	0	0	0	1	1	1	1	1	4	1	3	3.5	2.5	1	1	1
181	0	0	0	0	1	1	0	0	0	0	0	0	1	0	0	0	0	0	0	0	0	0	0	1	0	0	0	0	0	0	0	0	0	0	1	0	1	1	1	1	1.5	3.5	3	3	3	2.5	2.5	1	1
201	0	0	0	2	0	0	0	0	0	0	0	0	3	0	0	0	0	0	0	0	0	2	0	0	0	0	0	0	0	0	1	0	0	0	0	0	1	1	1	4	1	4	3	4	4	1	4	1	1
202	0	0	0	3	0	0	0	0	0	0	0	0	3	0	0	0	0	0	0	0	0	4	0	0	0	0	0	0	0	0	1	0	0	0	0	0	1	1	1	4	1	4	3	4	3	4	4	1	1
203	0	0	0	3	0	0	0	0	0	0	0	0	1	0	0	0	0	0	0	0	0	4	0	0	0	0	0	0	0	0	0	0	0	0	3	0	1	1	1	4	4	4	3	4	4	3	3	1	1
204	1	0	0	1	0	2	0	0	0	0	0	0	4	0	0	0	0	0	0	0	0	5	0	0	0	0	0	0	0	0	2	0	0	0	0	0	2	1	1	3	1	4	2	3	3	4	2	2	2
205	0	0	0	2	0	0	0	0	0	0	0	0	5	0	0	0	0	0	0	0	0	3	0	0	0	0	0	0	0	0	1	0	0	0	0	0	1	1	1	4	1	3	1	1	2	3	2	1	1
206	0	0	0	2	0	0	0	0	0	0	0	0	3	0	0	0	0	0	0	0	0	3	0	0	0	0	0	0	0	0	2	0	0	0	4	0	1	1	1	4	4	4	1	4	4	4	1	1	1
207	0	0	0	4	0	0	0	0	0	0	0	0	5	0	0	0	0	0	0	0	0	3	0	0	0	0	0	0	0	0	4	0	0	0	0	0	2	1	1	3	2	4	1	4	2	4	1	1	1
208	0	0	0	1	4	1	0	0	0	0	0	0	4	0	3	0	0	0	0	0	0	4	0	1	0	0	0	0	0	0	3	0	0	0	0	0	1	1	1	2.5	1	4	1	3.5	3	4	2.5	1	1
209	0	1	0	8	0	0	0	0	0	0	0	0	4	0	0	0	0	0	0	0	0	4	0	0	0	0	0	0	0	0	2	0	0	0	0	0	2	1	1	4	1	4	1	4	1	4	1	1	1
210	0	0	0	5	0	0	0	0	0	0	0	0	3	0	0	0	0	0	0	0	0	3	0	0	0	0	0	0	0	0	2	0	0	0	0	0	2.5	2	1	3	2	3	3	3	2.5	3	3	2	2
211	0	0	0	6	1	1	0	0	0	0	0	0	2	2	1	0	0	0	0	0	0	1	0	2	0	0	0	0	0	0	2	0	0	0	0	0	1	1	1	2.5	1	1.5	1.5	2.5	1	1.5	1	1	1
212	0	0	0	2	0	0	0	0	0	0	0	0	3	0	0	0	0	0	0	0	0	2	0	0	0	0	0	0	0	0	1	0	0	0	0	0	1.5	1	1	1.5	1	1	1	1	1	1	1	1	1.5
213	0	0	0	6	0	0	0	0	0	0	0	0	4	0	0	0	0	0	0	0	0	2	0	0	0	0	0	0	0	0	1	0	0	0	0	0	1	1	4	4	1	4	1	4	4	4	1	1	1
214	0	0	0	1	0	0	0	0	0	0	0	0	3	0	0	0	0	0	0	0	0	2	0	0	0	0	0	0	0	0	1	0	0	0	0	0	1	1	1	4	1	1	1.5	3	3	4	1	1	1
215	0	0	0	5	0	0	0	0	0	0	0	0	4	0	0	0	0	0	0	0	0	3	0	0	0	0	0	0	0	0	1	0	0	0	0	0	1	1	2	1	1	1	1	4	1	1	4	1	1
216	0	0	0	2	0	0	0	0	0	0	0	0	2	0	0	0	0	0	0	0	0	2	0	0	0	0	0	0	0	0	1	0	0	0	0	0	1	1	1	2	1	1	4	2	4	2	1	1	1
217	0	0	0	6	0	0	0	0	0	0	0	0	3	0	0	0	0	0	0	0	0	3	0	0	0	0	0	0	0	0	1	0	0	0	0	0	1	1	1	4	1	4	2	4	4	4	3	1	1
218	0	0	0	4	0	0	0	0	0	0	0	0	2	0	0	0	0	0	0	0	0	2	0	0	0	0	0	0	0	0	1	1	1	0	0	0	2.5	2	2	1.5	2.5	2	2.5	3.5	3.5	2	2.5	1	3.5
219	0	0	0	6	0	0	0	0	0	0	0	0	5	0	0	0	0	0	0	0	0	4	0	0	0	0	0	0	0	0	1	0	0	0	0	0	1	1	1	4	2	4	3	4	4	4	3	1	1
220	0	0	0	2	0	0	0	0	0	0	0	0	6	0	0	0	0	0	0	0	0	2	0	0	0	0	0	0	0	0	0	0	1	0	0	0	2.5	1	1	3	3	3	2	2.5	2.5	1.5	2.5	1	1
221	0	0	0	1	0	0	0	0	0	0	0	0	2	0	0	0	0	0	0	0	0	1	0	0	0	0	0	0	0	0	1	0	0	0	0	0	1	2	1	1	3	2.5	1	3	2	4	2	2	1
222	0	0	0	1	0	0	0	0	0	0	0	0	1	0	0	0	0	0	0	0	0	1	0	0	0	0	0	0	0	0	1	1	0	0	0	0	1	1	2	3.5	1	4	1	4	4	3	1.5	1	1
223	0	0	0	1	0	0	0	0	0	0	0	0	1	0	0	0	0	0	0	0	0	1	0	0	0	0	0	0	0	0	1	1	0	0	0	0	1	1	1	3	1	3	3	2	1	1	3	2	1
224	0	0	0	2	0	1	0	0	0	0	0	0	2	0	0	1	0	0	0	0	0	2	0	0	0	0	0	0	0	0	0	0	0	2	0	0	1	1	1.5	3.5	2	4	3.5	3.5	1.5	3.5	3	1	1
225	0	0	0	1	0	0	0	0	0	0	0	0	1	0	0	0	0	0	0	0	0	1	0	0	0	0	0	0	0	0	1	0	0	0	0	0	1	1	1	4	1	1	2	2	3	1	2	1	3
226	0	0	0	3	0	0	0	0	0	0	0	0	2	0	0	0	0	0	0	0	0	1	0	0	0	0	0	0	0	0	2	0	0	1	0	0	1	1	1	2	1	4	3	4	3	4	0	1	1
227	0	0	0	2	0	0	0	0	0	0	0	0	2	0	0	0	0	0	0	0	0	1	0	0	0	0	0	0	0	0	1	0	1	0	0	0	1	1	4	4	1	4	1	4	4	4	1	1	1
228	0	0	0	3	0	0	0	0	0	0	0	0	3	0	0	0	0	0	0	0	0	1	0	0	0	0	0	0	0	0	1	0	0	0	0	0	1	1	1.5	3.5	1	4	1.5	4	4	3.5	4	1	1
229	0	0	0	2	0	0	0	0	0	0	0	0	1	0	0	0	0	0	0	0	0	0	0	0	0	0	1	0	0	0	0	0	0	0	0	1	1	1	4	4	2	2	1	4	2	4	1	3	1
230	0	0	0	2	0	0	0	0	0	0	0	0	1	0	0	0	0	0	0	0	0	1	0	0	0	0	0	0	0	0	1	0	0	0	0	0	1	1	2	3	2	1	2	3	3	2	4	2	1
231	0	0	0	1	0	0	0	0	0	0	0	0	2	0	0	0	0	0	0	0	0	1	0	0	0	0	0	0	0	0	1	0	0	0	1	0	1	1	1.5	4	2.5	3.5	1	3.5	4	4	3	1	1
232	0	0	0	1	0	1	1	0	0	0	0	0	2	0	1	1	0	0	0	0	0	0	0	2	0	0	0	0	0	0	0	0	1	1	0	0	1	1.5	4	2.5	3	3.5	1.5	4	3.5	1.5	3	1	1.5
233	0	0	0	0	0	0	1	0	0	0	0	0	0	0	0	1	0	0	0	0	0	1	0	1	0	0	0	0	0	0	0	0	0	1	0	0	1	1	1	1	1	2	2	2	2	2	2	1	1
234	0	0	0	2	0	0	0	0	0	0	0	0	1	0	0	0	0	0	0	0	0	1	0	1	0	0	0	0	0	0	1	0	1	0	0	0	1	1	1	4	3.5	4	1	4	3.5	3.5	4	1	1
235	0	0	0	1	0	0	0	0	0	0	0	0	1	1	0	0	0	0	0	0	0	1	0	0	0	0	0	0	0	0	1	0	1	0	0	0	1	1	1	3	2	4	2	3	3	3	3	1	1
236	0	0	0	1	0	0	0	0	0	0	0	0	2	0	0	0	0	0	0	0	0	1	0	1	0	0	0	0	0	0	0	0	1	0	0	0	1	1	1	4	3	4	1	3	3	4	3	1	1
237	0	0	0	2	0	0	0	0	0	0	0	0	1	0	0	0	0	0	0	0	0	2	0	0	0	0	0	0	0	0	1	0	1	0	0	0	1	1	1	4	1	4	1	4	4	1	1	1	1
238	0	0	0	2	0	1	0	0	0	0	0	0	1	0	0	0	0	0	0	0	0	0	0	0	0	0	0	0	0	0	1	0	0	0	1	0	1	1	1	4	1	4	1	4	4	4	1	1	1
239	0	0	0	3	0	0	0	0	0	0	0	0	2	0	0	1	0	0	0	0	0	1	0	1	1	0	0	0	0	0	0	0	1	1	0	0	1	1	1	4	2	4	3	4	4	4	4	1	1
240	0	0	0	2	0	0	0	0	0	0	0	0	2	0	0	0	0	0	0	0	0	1	0	0	0	0	0	0	0	0	1	0	0	0	0	0	1	3	1	4	1	4	4	4	4	4	4	1	1
241	0	0	0	1	0	0	1	0	0	0	0	0	1	0	0	1	0	0	0	0	0	0	0	0	1	0	0	0	0	0	0	0	0	1	0	0	1	1	1	4	1	1	4	3	2	1	2	1	1
242	0	0	0	4	0	0	0	0	0	0	0	0	3	0	0	0	0	0	0	0	0	3	0	1	0	0	0	0	0	0	0	0	2	0	0	0	3	1	1	1	1	3	1	1	3	3	3	2	3
243	0	0	0	4	0	0	0	1	0	0	0	0	3	0	0	0	0	0	0	0	0	2	0	0	0	0	1	0	0	0	0	0	0	0	1	0	1	4	1	1	1	4	3	1	4	4	4	4	4
244	0	0	0	6	0	0	0	1	0	0	0	0	3	0	0	0	0	0	0	0	0	3	0	0	0	0	0	0	0	0	4	0	0	0	0	0	2	4	1	1	1	4	4	1	3	1.5	2.5	4	4
245	0	0	0	4	0	0	0	0	0	0	0	0	3	0	1	0	0	0	0	0	0	2	0	0	0	0	0	0	0	0	3	0	0	0	0	0	4	2	1	1.5	1	4	2.5	1	3.5	4	3	4	2.5
246	0	0	0	3	0	0	0	0	0	0	0	0	3	0	0	0	0	0	0	0	0	1	0	0	0	0	0	0	0	0	1	0	0	0	0	0	4	1	3	1	1	4	4	1	1	4	4	1	4
249	0	0	0	2	0	0	0	3	0	0	0	0	2	0	0	0	0	0	0	0	0	1	0	0	0	0	0	0	0	0	0	0	0	0	1	0	4	2.5	4	1	1	3.5	3.5	3.5	3.5	4	4	4	3.5
250	0	0	0	3	0	0	0	0	0	0	0	0	3	0	0	0	0	0	0	0	0	3	0	0	0	0	0	0	0	0	0	0	1	0	1	0	2.5	4	3	1	1	3.5	3.5	2	4	4	3.5	3.5	4
251	0	0	0	2	0	0	0	0	0	0	0	0	4	0	0	0	0	0	0	0	0	4	0	0	0	0	0	0	0	0	0	0	3	0	1	0	4	2.5	2.5	1	1	4	4	1.5	3.5	1.5	3.5	3.5	3
253	0	0	1	2	0	0	0	0	0	0	0	0	3	0	0	0	0	0	0	0	0	2	0	1	0	0	0	0	0	0	0	0	0	0	2	0	3.5	2	3.5	1.5	4	0	1	2.5	3	2.5	2.5	4	3.5
254	0	0	0	4	0	0	0	0	0	0	0	0	6	0	0	0	0	0	0	0	0	4	0	0	0	0	0	0	0	0	0	0	2	0	2	0	2.5	1.5	1	1	1	3.5	3	1	4	4	2.5	1.5	3.5
255	0	0	0	3	0	0	0	0	0	0	0	0	3	0	0	0	0	0	0	0	0	1	0	1	0	0	0	0	0	0	0	0	0	0	1	0	4	1	1	1	1	4	4	1.5	1	3	4	4	4
256	0	0	0	1	0	0	0	0	1	0	0	0	2	0	0	0	0	0	0	0	0	1	0	1	0	0	1	0	0	0	0	0	0	0	1	0	2	1	3	1	1	1	1	2	1	1	1	1	1
257	0	0	0	1	0	0	0	0	1	0	0	0	1	0	0	0	0	0	0	0	0	1	0	0	0	0	1	0	0	0	0	0	0	0	0	1	4	1	4	4	1	4	4	4	4	4	1	4	4
258	0	0	0	4	0	0	0	0	0	0	0	0	3	0	0	0	0	0	0	0	0	3	0	0	0	0	0	0	0	0	2	0	0	0	0	1	4	4	4	1	1	1	1	1	4	4	4	4	4
259	0	0	0	2	0	0	0	0	0	0	0	0	2	0	0	0	0	0	0	0	0	2	0	0	0	0	0	0	0	0	1	0	0	0	0	1	1	4	1	4	4	1	1	1	4	2	3	1	2
261	0	0	0	1	0	0	0	0	0	0	0	0	2	0	0	0	0	0	0	0	0	1	0	0	0	0	1	0	0	0	1	0	0	0	0	1	4	3	1	1	1	3	3	2	4	4	3	3	3
262	0	0	0	3	0	0	0	0	0	0	0	0	4	0	0	0	0	0	0	0	0	1	0	0	0	0	1	0	0	0	2	0	0	0	1	0	3	3	3	3	4	4	3	4	3	4	4	3.5	3.5
264	0	0	0	5	0	0	0	0	0	0	0	0	1	0	0	0	0	0	0	0	0	3	0	0	0	0	0	0	0	0	0	0	0	0	1	0	2	2	4	4	1	4	3.5	3.5	3.5	1	3	1	2
265	0	0	0	6	0	0	0	0	0	0	0	0	1	0	0	0	0	0	0	0	0	2	0	0	0	0	0	0	0	0	0	0	0	0	1	0	1	2	1	1	1	1	2	2	1	2	1	1	2
266	0	0	0	4	0	0	0	0	0	0	0	0	4	0	0	0	0	0	0	0	0	4	0	0	0	0	0	0	0	0	2	0	2	0	1	0	1	1	1	4	1	4	4	4	2	4	4	1	1
267	0	0	0	3	0	0	0	0	0	0	0	0	5	0	0	0	0	0	0	0	0	2	0	0	0	0	0	0	0	0	0	0	0	0	1	0	1	1	1	1	4	4	4	4	4	1	1	1	1
268	0	0	0	1	0	0	0	0	3	0	0	0	2	0	0	0	0	1	0	0	0	0	0	0	0	0	2	0	0	0	0	0	0	0	0	2	2	1	1	3	3	1	2	3	0	3	1	3	1
269	0	0	0	4	0	0	0	0	0	0	0	0	5	0	0	0	0	0	0	0	0	2	0	0	0	0	0	0	0	0	0	0	0	0	1	1	1	1	1.5	3	2.5	4	2	2.5	2.5	4	4	2	1
270	0	0	0	4	0	0	0	0	0	0	0	0	4	0	0	0	0	0	0	0	0	4	0	0	0	0	0	0	0	0	2	0	0	0	1	1	1	1	1	4	4	4	4	4	4	4	4	1	1
271	0	0	0	1	0	0	0	0	1	0	0	0	7	0	0	0	0	0	0	0	0	2	0	0	0	0	1	0	0	0	0	0	0	0	1	0	1	1.5	2	4	3	2.5	1	3.5	3	2.5	2.5	1	1.5
272	0	0	0	2	0	0	0	0	2	0	0	0	2	0	0	0	0	1	0	0	0	2	0	0	0	0	2	0	0	0	0	0	0	0	0	2	4	4	1	3	4	4	2	0	1	2	4	3	4
273	0	0	0	3	0	0	0	0	0	0	0	0	3	0	0	0	0	1	0	0	0	2	0	0	0	0	0	0	0	0	4	0	0	0	0	0	1	3	1	4	4	4	1	4	4	4	1	1	1
274	0	0	0	7	0	0	0	0	0	0	0	0	0	3	0	0	0	0	0	0	0	3	0	0	0	0	0	0	0	0	0	0	0	0	2	0	1	1	2	4	2	4	4	2	1	2	4	1	1
275	0	0	0	4	1	0	2	0	0	0	0	0	6	0	0	0	0	0	0	0	0	1	0	0	0	0	2	0	0	0	1	0	0	0	0	2	1	1	1	1	2	2	4	4	3	4	4	1	1
276	0	0	0	5	0	0	0	0	0	0	0	0	4	0	0	0	0	0	0	0	0	3	0	0	0	0	0	0	0	0	0	0	0	0	2	0	1	1	1	4	1	3	3	1	1	3	4	1	1
277	0	0	0	6	0	0	0	0	0	0	0	0	4	0	0	0	0	0	1	0	0	3	0	0	0	0	0	0	0	0	2	0	0	0	0	0	1	1	1	4	1	4	2	1	1	4	2	1	1
278	0	0	0	3	0	0	0	1	0	0	0	0	4	0	0	0	0	0	0	0	0	3	0	0	0	0	0	3	0	0	0	0	0	0	1	0	1	1	1	4	1	4	1	4	4	4	1	1	1
279	2	0	0	2	0	1	0	0	0	0	0	0	3	0	0	0	0	0	0	0	0	1	0	2	0	0	0	1	0	1	0	0	0	0	0	0	1	1	1	3	3.5	3.5	3	3.5	3.5	4	4	1	1
280	0	0	0	1	0	0	0	0	1	0	0	0	2	0	0	0	0	0	0	0	0	1	0	0	0	1	0	0	0	0	0	0	0	0	1	0	1	1	1	4	1	4	3	2	2.5	3.5	4	1	1
281	0	0	0	4	0	0	0	0	0	0	0	0	4	0	0	0	0	0	0	0	0	2	0	0	0	0	0	0	0	0	0	0	0	0	2	1	1	1	4	2	1	4	2	3	1	3	2	1	1
[truncated: 194 more columns]
